# Supplementary material for: Indene-Derived Hydrazides Targeting Acetylcholinesterase Enzyme in Alzheimer’s: Design, Synthesis, and Biological Evaluation
Source: Pharmaceutics. 2022 Dec 28;15(1):94. doi: 10.3390/pharmaceutics15010094 (PMC9860787; doi:10.3390/pharmaceutics15010094)
Supplement: Supplementary file 1 [file pharmaceutics-15-00094-s001.zip]

Archive with 1 entries (1 files):
- pharmaceutics-2043479-supplementary.pdf
